# Supplementary material for: Deviation of peak hours for metro stations based on least square support vector machine
Source: PLoS One. 2023 Sep 13;18(9):e0291497. doi: 10.1371/journal.pone.0291497 (PMC10499220; doi:10.1371/journal.pone.0291497)
Supplement: S1 Dataset — (XLSX) [file pone.0291497.s001.xlsx]

## Sheet: Sheet1
number	station_name	station_pinyin	PDC	Type of ridership	Ratio of commute land use	Land-use function complementarity index	Distance to city center	Developed or undeveloped land	Betweenness centrality
1	后卫寨	Houweizhai	1	1	0.632077	0.901337	0.427728	0	0.0512556
2	三桥	Sanqiao	1	1	0.73798	1.05235	0.362564	0	0.0636395
3	皂河	Zaohe	1	1	0.848475	1.20992	0.297457	0	0.0758514
4	枣园	Zaoyuan	1	1	0.581303	0.828934	0.262688	0	0.0878913
5	汉城路	Hanchenglu	1	1	0.691891	0.986631	0.22402	0	0.0997592
6	开远门	Kaiyuanmen	1	1	0.726327	1.03574	0.165779	0	0.111455
7	劳动路	Laodonglu	1	1	0.804154	1.14672	0.114016	0	0.122979
8	玉祥门	Yuxiangmen	1	1	0.541368	0.771988	0.0816611	0	0.134331
9	洒金桥	Sajinqiao	1	1	0.916892	1.30748	0.0472414	0	0.145511
10	北大街	Beidajie	1.26127	1	0.700418	0.998791	0.0286202	0	0.485652
11	五路口	Wulukou	1.04377	1	0.489657	0.698247	0.0537585	0	0.331112
12	朝阳门	Zhaoyangmen	1	1	0.673916	0.960999	0.084737	0	0.227526
13	康复路	Kangfulu	2.19476	1	0.619917	0.883997	0.114527	0	0.222065
14	通化门	Tonghuamen	1	1	0.645634	0.920669	0.147327	0	0.359233
15	万寿路	Wanshoulu	1	1	0.626112	0.892832	0.200662	0	0.208978
16	长乐坡	Changlepo	1	1	0.774184	1.10398	0.254772	0	0.19883
17	浐河	Chanhe	1	1	0.64171	0.915074	0.298405	0	0.18851
18	半坡	Banpo	1	1	0.722108	1.02972	0.33482	0	0.178019
19	纺织城	Fangzhicheng	1.00078	1	0.751258	1.07129	0.378488	0	0.167355
20	沣河森林公园	Fenghesenlingongyuan	1.01443	1	0.681096	0.971238	0.627454	0	0
21	北槐	Beihuai	1.00708	1	0.649664	0.926417	0.593704	0	0.0130719
22	上林路	Shanglinlu	1.00131	1	0.821236	1.17108	0.547105	1	0.0259718
23	沣东自贸园	Fengdongzimaoyuan	1.01139	1	0.324174	0.46227	0.484503	1	0.0386997
24	北客站	Beikezhan	4.3834	1	0.0185058	0.0263892	0.381312	0	0
25	北苑	Beiyuan	1	1	0.874592	1.24716	0.324656	0	0.0130719
26	运动公园	Yundonggongyuan	1	1	0.950327	1.35516	0.293807	0	0.0259718
27	行政中心	Xingzhengzhongxin	1	1	0.684228	0.975704	0.257006	0	0.209709
28	凤城五路	Fengchengwulu	1	1	0.871758	1.24312	0.221026	0	0.204893
29	市图书馆	Shitushuguan	1	1	0.883288	1.25956	0.182531	0	0.213923
30	大明宫西	Daminggongxi	1	1	0.906701	1.29295	0.14163	0	0.222953
31	龙首原	Longshouyuan	1	1	0.908478	1.29548	0.100145	0	0.231983
32	安远门	Anyuanmen	1	1	0.778384	1.10997	0.0648056	0	0.241013
33	钟楼	Zhonglou	1.57046	1	0.703388	1.00303	0	0	0.28288
34	永宁门	Yongningmen	1	1	0.692743	0.987846	0.0310195	0	0.281791
35	南稍门	Nanshaomen	1	1	0.652219	0.930059	0.056116	0	0.304595
36	体育场	Tiyuchang	1	1	0.57276	0.816752	0.0818313	0	0.0606868
37	小寨	Xiaozhai	1.51883	1	0.728945	1.03947	0.112494	0	0.223871
38	纬一街	Weiyijie	1	1	0.824539	1.17579	0.145428	0	0.0636395
39	会展中心	Huizhanzhongxin	1	1	0.704764	1.00499	0.192066	0	0.0512556
40	三爻	Sanyao	1	1	0.555497	0.792134	0.240494	0	0.0386997
41	凤栖原	Fengqiyuan	1	1	0.826292	1.17829	0.284895	0	0.0259718
42	航天城	Hangtiancheng	1	1	0.89916	1.2822	0.320951	0	0.0130719
43	韦曲南	Weiqunan	1	1	0.745061	1.06245	0.371971	0	0
44	鱼化寨	Yuhuazhai	1	1	0.592588	0.845026	0.305068	0	0
45	丈八北路	Zhangbabeilu	1	1	0.889639	1.26862	0.231733	0	0.0130719
46	延平门	Yanpingmen	1	1	0.887118	1.26502	0.190802	0	0.0259718
47	科技路	Kejilu	1	1	0.796685	1.13607	0.154099	0	0.21775
48	太白南路	Taibainanlu	1	1	0.925997	1.32047	0.137729	0	0.126935
49	吉祥村	Jixiangcun	1	1	0.742804	1.05923	0.120307	0	0.133729
50	大雁塔	Dayanta	1	1	0.699121	0.996942	0.12171	0	0.232298
51	北池头	Beichitou	1	1	0.854594	1.21864	0.141899	0	0.13499
52	青龙寺	Qinglongsi	1	1	0.578727	0.825261	0.165257	0	0.164201
53	延兴门	Yanxingmen	1	1	0.962286	1.37221	0.154959	0	0.128927
54	咸宁路	Xianninglu	1	1	0.979974	1.39744	0.149742	0	0.129845
55	长乐公园	Changlegongyuan	1	1	0.881476	1.25698	0.145853	0	0.130991
56	胡家庙	Hujiamiao	1	1	0.869602	1.24005	0.155744	0	0.134331
57	石家街	Shijiajie	1	1	0.816892	1.16488	0.17578	0	0.122979
58	辛家庙	Xinjiamiao	1	1	0.883261	1.25952	0.204525	0	0.111455
59	广泰门	Guangtaimen	1	1	0.890969	1.27052	0.258089	0	0.0997592
60	桃花潭	Taohuatan	1.00058	1	0.599331	0.854641	0.309184	0	0.0878913
61	浐灞中心	Chanbazhongxin	1.00082	1	0.46198	0.65878	0.353535	0	0.0758514
62	香湖湾	Xianghuwan	1.17186	1	0.400492	0.571098	0.392765	0	0.0636395
63	务庄	Wuzhuang	1.30126	1	0.394353	0.562344	0.411523	0	0.0512556
64	国际港务区	Guojigangwuqu	1.0087	1	0.471727	0.672679	0.430196	0	0.0386997
65	双寨	Shuangzhai	1.27765	1	0.286398	0.408402	0.461782	0	0.0259718
66	新筑	Xinzhu	1.02426	1	0.669193	0.954265	0.492267	0	0.0130719
67	保税区	Baoshuiqu	1.05369	1	0.639055	0.911287	0.527426	0	0
68	航天新城	Hangtianxincheng	1.00064	1	0	0	0.419985	1	0
69	航天东路	Hangtiandonglu	1.17003	1	0.412901	0.588793	0.39983	0	0.0130719
70	神舟大道	Shenzhoudadao	1.18187	1	0.308289	0.439618	0.386597	0	0.0259718
71	东长安街	Dongchanganjie	1	1	0.65254	0.930517	0.342642	0	0.0386997
72	飞天路	Feitianlu	1	1	0.861773	1.22888	0.317673	0	0.0512556
73	航天大道	Hangtiandadao	1	1	0.839732	1.19745	0.291868	0	0.0636395
74	金滹沱	Jinhutuo	1	1	0.919232	1.31082	0.262419	0	0.0758514
75	曲江池西	Qujiangchixi	1	1	0.94059	1.34127	0.211873	0	0.0878913
76	大唐芙蓉园	Datangfurongyuan	1	1	0.441112	0.629023	0.170581	0	0.0997592
77	西安科技大学	Xiankejidaxue	1	1	0.821791	1.17187	0.0938628	0	0.0400757
78	建筑科技大学·李家村	Jianzhukejidaxue·lijiacun	1	1	0.780291	1.11269	0.0705105	0	0.0860136
79	和平门	Hepingmen	1	1	0.729072	1.03965	0.0537284	0	0.0749484
80	大差市	Dachashi	1	1	0.779213	1.11115	0.0441726	0	0.0759804
81	含元殿	Hanyuandian	1	1	0.527768	0.752593	0.112876	0	0.0592965
82	大明宫	Daminggong	1	1	0.615649	0.877912	0.136751	0	0.0502666
83	大明宫北	Daminggongbei	1	1	0.836263	1.1925	0.16913	0	0.0412367
84	余家寨	Yujiazhai	1	1	0.900791	1.28452	0.199856	0	0.0322067
85	百花村	Baihuacun	1	1	0.86869	1.23875	0.223547	0	0.0231768
86	常青路	Changqinglu	1	1	0.865948	1.23484	0.251084	0	0.0141469
87	市中医医院	Shizhongyiyiyuan	1	1	0.880174	1.25512	0.260446	0	0.0105779
88	文景路	Wenjinglu	1	1	0.767806	1.09489	0.258939	0	0.156519
89	凤城九路	Fengchengjiulu	1	1	0.952944	1.35889	0.287285	0	0.145511
90	凤城十二路	Fengchengshierlu	1	1	0.611464	0.871943	0.319494	0	0.134331
91	元朔路	Yuanshuolu	1	1	0.574252	0.818879	0.345329	0	0.122979
92	北客站(北广场)	Beikezhan(beiguangchang)	2.36028	1	0.0198157	0.028257	0.381411	0	0
93	马腾空	Matengkong	1	1	0.257452	0.367124	0.271901	0	0
94	黄渠头	Huangqutou	1	1	0.782647	1.11605	0.243582	0	0.0130719
95	理工大曲江校区	Ligongdaqujiangxiaoqu	1	1	0.936901	1.33601	0.207107	0	0.0259718
96	雁翔路北口	Yanxianglubeikou	1	1	0.802712	1.14466	0.140991	0	0.0223742
97	太乙路	Taiyilu	1	1	0.887264	1.26523	0.0956702	0	0.0255131
98	文艺路	Wenyilu	1	1	0.796613	1.13596	0.059018	0	0.0160532
99	省人民医院·黄雁村	Shengrenminyiyuan·huangyancun	1	1	0.849211	1.21097	0.0671619	0	0.232198
100	边家村	Bianjiacun	1	1	0.813133	1.15952	0.0881755	0	0.225404
101	西北工业大学	Xibeigongyedaxue	1	1	0.791305	1.1284	0.122924	0	0.290162
102	丰庆公园	Fengqinggongyuan	1	1	0.829547	1.18293	0.145434	0	0.208978
103	金光门	Jinguangmen	1	1	0.908087	1.29493	0.176895	0	0.19883
104	汉城南路	Hanchengnanlu	1	1	0.92231	1.31521	0.226027	0	0.18851
105	西窑头	Xiyaotou	1	1	0.504473	0.719374	0.285824	0	0.178019
106	石桥立交	Shiqiaolijiao	1	1	0.530746	0.75684	0.3418	0	0.167355
107	阿房宫南	Epanggongnan	1	1	0.60589	0.863994	0.369556	0	0.156519
108	王寺	Wangsi	1.02359	1	0.221501	0.315859	0.431025	0	0.145511
109	斗门	Doumen	1.12695	1	0.0784253	0.111834	0.476762	0	0.134331
110	复兴大道南	Fuxingdadaonan	1.00276	1	0.726614	1.03615	0.538328	0	0.122979
111	镐京	Haojing	1.16931	1	0.500903	0.714285	0.572708	1	0.111455
112	欢乐谷	Huanlegu	1.08524	1	0.169422	0.241594	0.602409	0	0.0997592
113	文教园	Wenjiaoyuan	1.17666	1	0.155074	0.221135	0.670429	0	0.0878913
114	高桥	Gaoqiao	1.15868	1	0.123496	0.176104	0.700072	1	0.0758514
115	东马坊	Dongmafang	1.16261	1	0.218204	0.311157	0.720476	1	0.0636395
116	沣西文化公园	Fengxiwenhuagongyuan	1.19561	1	0.064756	0.0923415	0.751057	0	0.0512556
117	钓台	Diaotai	1.16693	1	0.0116514	0.0166148	0.783906	0	0.0386997
118	翱翔小镇	Aoxiangxiaozhen	1.19975	1	0.339044	0.483474	0.815523	0	0.0259718
119	创新港东	Chuangxingangdong	1.41182	1	0.629647	0.897872	0.855864	0	0.0130719
120	创新港	Chuangxingang	1.01411	1	0.395468	0.563934	0.883986	1	0
121	西安国际医学中心	Xianguojiyixuezhongxin	1.01185	1	0.0113521	0.0161879	0.48532	0	0
122	仁村	Rencun	1.01781	1	0.263813	0.376195	0.459566	0	0.0130719
123	郭杜西	Guoduxi	1	1	0.438554	0.625374	0.434393	0	0.0259718
124	西部大道（西太路口）	Xibudadao（xitailukou）	1	1	0.480052	0.68455	0.412271	0	0.0386997
125	造字台	Zaozitai	1	1	0.612914	0.874011	0.390517	0	0.0512556
126	丈八六路	Zhangbaliulu	1	1	0.648376	0.92458	0.341124	0	0.0636395
127	丈八四路	Zhangbasilu	1	1	0.81866	1.1674	0.308797	0	0.0758514
128	丈八一路	Zhangbayilu	1.16861	1	0.648193	0.924318	0.278218	0	0.0878913
129	省体育馆	Shengtiyuguan	1	1	0.398938	0.568882	0.246529	0	0.0997592
130	木塔寺	Mutasi	1	1	0.801996	1.14364	0.221112	0	0.111455
131	甘家寨	Ganjiazhai	1	1	0.902493	1.28695	0.181268	0	0.122979
132	香王	Xiangwang	1.04236	1	0.443887	0.63298	0.459779	1	0.156519
133	灞柳二路	Baliuerlu	1.16091	1	0.67997	0.969632	0.517144	1	0.145511
134	田王	Tianwang	1.0321	1	0.748913	1.06794	0.535566	0	0.134331
135	洪庆	Hongqing	1.19659	1	0.608874	0.86825	0.554739	1	0.122979
136	紫霞三路	Zixiasanlu	1.22198	1	0.414277	0.590756	0.617743	1	0.111455
137	凤凰池	Fenghuangchi	1.14093	1	0.403471	0.575346	0.681009	1	0.0997592
138	鹦鹉寺公园	Yingwusigongyuan	1.20148	1	0.737147	1.05117	0.743881	1	0.0878913
139	芷阳广场	Zhiyangguangchang	1.38679	1	0.93502	1.33333	0.791776	0	0.0758514
140	西工程大·西科大	Xigongchengda·xikeda	1.18105	1	0.816481	1.1643	0.828993	1	0.0636395
141	西花园	Xihuayuan	1.12594	1	0.860243	1.2267	0.862908	0	0.0512556
142	华清池	Huaqingchi	1.5507	1	0.68603	0.978274	0.891028	0	0.0386997
143	东三岔	Dongsancha	1.17211	1	0.86901	1.2392	0.934267	0	0.0259718
144	银桥大道	Yinqiaodadao	1.36931	1	0.907682	1.29435	0.963745	0	0.0130719
145	秦陵西	Qinlingxi	1.04669	1	0.455624	0.649717	1	1	0
146	机场西（T1、T2、T3）	Jichangxi（t1、t2、t3）	4.8458	1	0.0269582	0.0384422	0.815522	0	0
147	空港新城	Konggangxincheng	1.51269	1	0.024102	0.0343692	0.711685	0	0.0259718
148	艺术中心	Yishuzhongxin	1.13636	1	0.223318	0.31845	0.685065	0	0.0386997
149	摆旗寨	Baiqizhai	1.43123	1	0.202561	0.288851	0.624328	1	0.0512556
150	长陵	Zhangling	1.01295	1	0.71261	1.01618	0.55294	1	0.0636395
151	秦汉新城	Qinhanxincheng	1.01509	1	0.548089	0.78157	0.537097	1	0.0758514
152	秦宫	Qingong	1.76658	1	0.211165	0.301119	0.520799	1	0.0878913
153	渭河南	Weihenan	1.07595	1	0.228085	0.325248	0.428775	1	0.0997592
154	后卫寨	Houweizhai	1	2	0.632077	0.901337	0.427728	0	0.0512556
155	三桥	Sanqiao	1	2	0.73798	1.05235	0.362564	0	0.0636395
156	皂河	Zaohe	1	2	0.848475	1.20992	0.297457	0	0.0758514
157	枣园	Zaoyuan	1.09436	2	0.581303	0.828934	0.262688	0	0.0878913
158	汉城路	Hanchenglu	1.11676	2	0.691891	0.986631	0.22402	0	0.0997592
159	开远门	Kaiyuanmen	1.2456	2	0.726327	1.03574	0.165779	0	0.111455
160	劳动路	Laodonglu	1.07201	2	0.804154	1.14672	0.114016	0	0.122979
161	玉祥门	Yuxiangmen	1	2	0.541368	0.771988	0.0816611	0	0.134331
162	洒金桥	Sajinqiao	1.04817	2	0.916892	1.30748	0.0472414	0	0.145511
163	北大街	Beidajie	1.11774	2	0.700418	0.998791	0.0286202	0	0.485652
164	五路口	Wulukou	1	2	0.489657	0.698247	0.0537585	0	0.331112
165	朝阳门	Zhaoyangmen	1	2	0.673916	0.960999	0.084737	0	0.227526
166	康复路	Kangfulu	1.0593	2	0.619917	0.883997	0.114527	0	0.222065
167	通化门	Tonghuamen	1	2	0.645634	0.920669	0.147327	0	0.359233
168	万寿路	Wanshoulu	1.56134	2	0.626112	0.892832	0.200662	0	0.208978
169	长乐坡	Changlepo	1	2	0.774184	1.10398	0.254772	0	0.19883
170	浐河	Chanhe	1.00022	2	0.64171	0.915074	0.298405	0	0.18851
171	半坡	Banpo	1	2	0.722108	1.02972	0.33482	0	0.178019
172	纺织城	Fangzhicheng	1.01855	2	0.751258	1.07129	0.378488	0	0.167355
173	沣河森林公园	Fenghesenlingongyuan	1.00609	2	0.681096	0.971238	0.627454	0	0
174	北槐	Beihuai	1.02382	2	0.649664	0.926417	0.593704	0	0.0130719
175	上林路	Shanglinlu	1	2	0.821236	1.17108	0.547105	1	0.0259718
176	沣东自贸园	Fengdongzimaoyuan	1	2	0.324174	0.46227	0.484503	1	0.0386997
177	北客站	Beikezhan	1.04876	2	0.0185058	0.0263892	0.381312	0	0
178	北苑	Beiyuan	1	2	0.874592	1.24716	0.324656	0	0.0130719
179	运动公园	Yundonggongyuan	1	2	0.950327	1.35516	0.293807	0	0.0259718
180	行政中心	Xingzhengzhongxin	1	2	0.684228	0.975704	0.257006	0	0.209709
181	凤城五路	Fengchengwulu	1	2	0.871758	1.24312	0.221026	0	0.204893
182	市图书馆	Shitushuguan	1	2	0.883288	1.25956	0.182531	0	0.213923
183	大明宫西	Daminggongxi	1	2	0.906701	1.29295	0.14163	0	0.222953
184	龙首原	Longshouyuan	1	2	0.908478	1.29548	0.100145	0	0.231983
185	安远门	Anyuanmen	1	2	0.778384	1.10997	0.0648056	0	0.241013
186	钟楼	Zhonglou	1	2	0.703388	1.00303	0	0	0.28288
187	永宁门	Yongningmen	1	2	0.692743	0.987846	0.0310195	0	0.281791
188	南稍门	Nanshaomen	1	2	0.652219	0.930059	0.056116	0	0.304595
189	体育场	Tiyuchang	1	2	0.57276	0.816752	0.0818313	0	0.0606868
190	小寨	Xiaozhai	1	2	0.728945	1.03947	0.112494	0	0.223871
191	纬一街	Weiyijie	1.00528	2	0.824539	1.17579	0.145428	0	0.0636395
192	会展中心	Huizhanzhongxin	1	2	0.704764	1.00499	0.192066	0	0.0512556
193	三爻	Sanyao	1	2	0.555497	0.792134	0.240494	0	0.0386997
194	凤栖原	Fengqiyuan	1.08954	2	0.826292	1.17829	0.284895	0	0.0259718
195	航天城	Hangtiancheng	1.03185	2	0.89916	1.2822	0.320951	0	0.0130719
196	韦曲南	Weiqunan	1.10383	2	0.745061	1.06245	0.371971	0	0
197	鱼化寨	Yuhuazhai	1.00093	2	0.592588	0.845026	0.305068	0	0
198	丈八北路	Zhangbabeilu	1	2	0.889639	1.26862	0.231733	0	0.0130719
199	延平门	Yanpingmen	1	2	0.887118	1.26502	0.190802	0	0.0259718
200	科技路	Kejilu	1	2	0.796685	1.13607	0.154099	0	0.21775
201	太白南路	Taibainanlu	1	2	0.925997	1.32047	0.137729	0	0.126935
202	吉祥村	Jixiangcun	1	2	0.742804	1.05923	0.120307	0	0.133729
203	大雁塔	Dayanta	1	2	0.699121	0.996942	0.12171	0	0.232298
204	北池头	Beichitou	1	2	0.854594	1.21864	0.141899	0	0.13499
205	青龙寺	Qinglongsi	1.09139	2	0.578727	0.825261	0.165257	0	0.164201
206	延兴门	Yanxingmen	1	2	0.962286	1.37221	0.154959	0	0.128927
207	咸宁路	Xianninglu	1.04068	2	0.979974	1.39744	0.149742	0	0.129845
208	长乐公园	Changlegongyuan	1	2	0.881476	1.25698	0.145853	0	0.130991
209	胡家庙	Hujiamiao	1	2	0.869602	1.24005	0.155744	0	0.134331
210	石家街	Shijiajie	1	2	0.816892	1.16488	0.17578	0	0.122979
211	辛家庙	Xinjiamiao	1.00012	2	0.883261	1.25952	0.204525	0	0.111455
212	广泰门	Guangtaimen	1	2	0.890969	1.27052	0.258089	0	0.0997592
213	桃花潭	Taohuatan	1	2	0.599331	0.854641	0.309184	0	0.0878913
214	浐灞中心	Chanbazhongxin	1	2	0.46198	0.65878	0.353535	0	0.0758514
215	香湖湾	Xianghuwan	1.06804	2	0.400492	0.571098	0.392765	0	0.0636395
216	务庄	Wuzhuang	1.01732	2	0.394353	0.562344	0.411523	0	0.0512556
217	国际港务区	Guojigangwuqu	1	2	0.471727	0.672679	0.430196	0	0.0386997
218	双寨	Shuangzhai	1.08055	2	0.286398	0.408402	0.461782	0	0.0259718
219	新筑	Xinzhu	1.10604	2	0.669193	0.954265	0.492267	0	0.0130719
220	保税区	Baoshuiqu	1.10307	2	0.639055	0.911287	0.527426	0	0
221	航天新城	Hangtianxincheng	1.02611	2	0	0	0.419985	1	0
222	航天东路	Hangtiandonglu	1.01183	2	0.412901	0.588793	0.39983	0	0.0130719
223	神舟大道	Shenzhoudadao	1.17263	2	0.308289	0.439618	0.386597	0	0.0259718
224	东长安街	Dongchanganjie	1	2	0.65254	0.930517	0.342642	0	0.0386997
225	飞天路	Feitianlu	1	2	0.861773	1.22888	0.317673	0	0.0512556
226	航天大道	Hangtiandadao	1.00143	2	0.839732	1.19745	0.291868	0	0.0636395
227	金滹沱	Jinhutuo	1	2	0.919232	1.31082	0.262419	0	0.0758514
228	曲江池西	Qujiangchixi	1	2	0.94059	1.34127	0.211873	0	0.0878913
229	大唐芙蓉园	Datangfurongyuan	1	2	0.441112	0.629023	0.170581	0	0.0997592
230	西安科技大学	Xiankejidaxue	1	2	0.821791	1.17187	0.0938628	0	0.0400757
231	建筑科技大学·李家村	Jianzhukejidaxue·lijiacun	1	2	0.780291	1.11269	0.0705105	0	0.0860136
232	和平门	Hepingmen	1	2	0.729072	1.03965	0.0537284	0	0.0749484
233	大差市	Dachashi	1	2	0.779213	1.11115	0.0441726	0	0.0759804
234	含元殿	Hanyuandian	1.02322	2	0.527768	0.752593	0.112876	0	0.0592965
235	大明宫	Daminggong	1.01687	2	0.615649	0.877912	0.136751	0	0.0502666
236	大明宫北	Daminggongbei	1	2	0.836263	1.1925	0.16913	0	0.0412367
237	余家寨	Yujiazhai	1	2	0.900791	1.28452	0.199856	0	0.0322067
238	百花村	Baihuacun	1	2	0.86869	1.23875	0.223547	0	0.0231768
239	常青路	Changqinglu	1	2	0.865948	1.23484	0.251084	0	0.0141469
240	市中医医院	Shizhongyiyiyuan	1.08354	2	0.880174	1.25512	0.260446	0	0.0105779
241	文景路	Wenjinglu	1	2	0.767806	1.09489	0.258939	0	0.156519
242	凤城九路	Fengchengjiulu	1	2	0.952944	1.35889	0.287285	0	0.145511
243	凤城十二路	Fengchengshierlu	1	2	0.611464	0.871943	0.319494	0	0.134331
244	元朔路	Yuanshuolu	1.22177	2	0.574252	0.818879	0.345329	0	0.122979
245	北客站(北广场)	Beikezhan(beiguangchang)	1.03679	2	0.0198157	0.028257	0.38151	0	0
246	马腾空	Matengkong	1.00091	2	0.257452	0.367124	0.271901	0	0
247	黄渠头	Huangqutou	1	2	0.782647	1.11605	0.243582	0	0.0130719
248	理工大曲江校区	Ligongdaqujiangxiaoqu	1	2	0.936901	1.33601	0.207107	0	0.0259718
249	雁翔路北口	Yanxianglubeikou	1	2	0.802712	1.14466	0.140991	0	0.0223742
250	太乙路	Taiyilu	1.23793	2	0.887264	1.26523	0.0956702	0	0.0255131
251	文艺路	Wenyilu	1	2	0.796613	1.13596	0.059018	0	0.0160532
252	省人民医院·黄雁村	Shengrenminyiyuan·huangyancun	1.03817	2	0.849211	1.21097	0.0671619	0	0.232198
253	边家村	Bianjiacun	1.02225	2	0.813133	1.15952	0.0881755	0	0.225404
254	西北工业大学	Xibeigongyedaxue	1	2	0.791305	1.1284	0.122924	0	0.290162
255	丰庆公园	Fengqinggongyuan	1	2	0.829547	1.18293	0.145434	0	0.208978
256	金光门	Jinguangmen	1	2	0.908087	1.29493	0.176895	0	0.19883
257	汉城南路	Hanchengnanlu	1.00343	2	0.92231	1.31521	0.226027	0	0.18851
258	西窑头	Xiyaotou	1.00727	2	0.504473	0.719374	0.285824	0	0.178019
259	石桥立交	Shiqiaolijiao	1	2	0.530746	0.75684	0.3418	0	0.167355
260	阿房宫南	Epanggongnan	1	2	0.60589	0.863994	0.369556	0	0.156519
261	王寺	Wangsi	1	2	0.221501	0.315859	0.431025	0	0.145511
262	斗门	Doumen	1.01214	2	0.0784253	0.111834	0.476762	0	0.134331
263	复兴大道南	Fuxingdadaonan	1	2	0.726614	1.03615	0.538328	0	0.122979
264	镐京	Haojing	1.03145	2	0.500903	0.714285	0.572708	1	0.111455
265	欢乐谷	Huanlegu	1.00036	2	0.169422	0.241594	0.602409	0	0.0997592
266	文教园	Wenjiaoyuan	1.01318	2	0.155074	0.221135	0.670429	0	0.0878913
267	高桥	Gaoqiao	1.17051	2	0.123496	0.176104	0.700072	1	0.0758514
268	东马坊	Dongmafang	1	2	0.218204	0.311157	0.720476	1	0.0636395
269	沣西文化公园	Fengxiwenhuagongyuan	1	2	0.064756	0.0923415	0.751057	0	0.0512556
270	钓台	Diaotai	1	2	0.0116514	0.0166148	0.783906	0	0.0386997
271	翱翔小镇	Aoxiangxiaozhen	1	2	0.339044	0.483474	0.815523	0	0.0259718
272	创新港东	Chuangxingangdong	1.11481	2	0.629647	0.897872	0.855864	0	0.0130719
273	创新港	Chuangxingang	1.16335	2	0.395468	0.563934	0.883986	1	0
274	西安国际医学中心	Xianguojiyixuezhongxin	1.17113	2	0.0113521	0.0161879	0.48532	0	0
275	仁村	Rencun	1.16684	2	0.263813	0.376195	0.459566	0	0.0130719
276	郭杜西	Guoduxi	1.05299	2	0.438554	0.625374	0.434393	0	0.0259718
277	西部大道（西太路口）	Xibudadao（xitailukou）	1.35198	2	0.480052	0.68455	0.412271	0	0.0386997
278	造字台	Zaozitai	1.3611	2	0.612914	0.874011	0.390517	0	0.0512556
279	丈八六路	Zhangbaliulu	1	2	0.648376	0.92458	0.341124	0	0.0636395
280	丈八四路	Zhangbasilu	1	2	0.81866	1.1674	0.308797	0	0.0758514
281	丈八一路	Zhangbayilu	1	2	0.648193	0.924318	0.278218	0	0.0878913
282	省体育馆	Shengtiyuguan	1.01142	2	0.398938	0.568882	0.246529	0	0.0997592
283	木塔寺	Mutasi	1	2	0.801996	1.14364	0.221112	0	0.111455
284	甘家寨	Ganjiazhai	1	2	0.902493	1.28695	0.181268	0	0.122979
285	香王	Xiangwang	1.43351	2	0.443887	0.63298	0.459779	1	0.156519
286	灞柳二路	Baliuerlu	1	2	0.67997	0.969632	0.517144	1	0.145511
287	田王	Tianwang	2.21498	2	0.748913	1.06794	0.535566	0	0.134331
288	洪庆	Hongqing	1.30877	2	0.608874	0.86825	0.554739	1	0.122979
289	紫霞三路	Zixiasanlu	1.33202	2	0.414277	0.590756	0.617743	1	0.111455
290	凤凰池	Fenghuangchi	1.12381	2	0.403471	0.575346	0.681009	1	0.0997592
291	鹦鹉寺公园	Yingwusigongyuan	1.02427	2	0.737147	1.05117	0.743881	1	0.0878913
292	芷阳广场	Zhiyangguangchang	1.02095	2	0.93502	1.33333	0.791776	0	0.0758514
293	西工程大·西科大	Xigongchengda·xikeda	1.20456	2	0.816481	1.1643	0.828993	1	0.0636395
294	西花园	Xihuayuan	1.22636	2	0.860243	1.2267	0.862908	0	0.0512556
295	华清池	Huaqingchi	1.64562	2	0.68603	0.978274	0.891028	0	0.0386997
296	东三岔	Dongsancha	1.18726	2	0.86901	1.2392	0.934267	0	0.0259718
297	银桥大道	Yinqiaodadao	1.30951	2	0.907682	1.29435	0.963745	0	0.0130719
298	秦陵西	Qinlingxi	1.2663	2	0.455624	0.649717	1	1	0
299	机场西（T1、T2、T3）	Jichangxi（t1、t2、t3）	1.33473	2	0.0269582	0.0384422	0.815522	0	0
300	空港新城	Konggangxincheng	1.10621	2	0.024102	0.0343692	0.711685	0	0.0259718
301	艺术中心	Yishuzhongxin	1	2	0.223318	0.31845	0.685065	0	0.0386997
302	摆旗寨	Baiqizhai	1.05579	2	0.202561	0.288851	0.624328	1	0.0512556
303	长陵	Zhangling	1.08067	2	0.71261	1.01618	0.55294	1	0.0636395
304	秦汉新城	Qinhanxincheng	1	2	0.548089	0.78157	0.537097	1	0.0758514
305	秦宫	Qingong	1.45979	2	0.211165	0.301119	0.520799	1	0.0878913
306	渭河南	Weihenan	1	2	0.228085	0.325248	0.428775	1	0.0997592
307	后卫寨	Houweizhai	1.01168	3	0.632077	0.901337	0.427728	0	0.0512556
308	三桥	Sanqiao	1.07774	3	0.73798	1.05235	0.362564	0	0.0636395
309	皂河	Zaohe	1.03075	3	0.848475	1.20992	0.297457	0	0.0758514
310	枣园	Zaoyuan	1.00314	3	0.581303	0.828934	0.262688	0	0.0878913
311	汉城路	Hanchenglu	1.00912	3	0.691891	0.986631	0.22402	0	0.0997592
312	开远门	Kaiyuanmen	1.06457	3	0.726327	1.03574	0.165779	0	0.111455
313	劳动路	Laodonglu	1.01958	3	0.804154	1.14672	0.114016	0	0.122979
314	玉祥门	Yuxiangmen	1.02804	3	0.541368	0.771988	0.0816611	0	0.134331
315	洒金桥	Sajinqiao	1.02694	3	0.916892	1.30748	0.0472414	0	0.145511
316	北大街	Beidajie	1.0071	3	0.700418	0.998791	0.0286202	0	0.485652
317	五路口	Wulukou	1.0027	3	0.489657	0.698247	0.0537585	0	0.331112
318	朝阳门	Zhaoyangmen	1	3	0.673916	0.960999	0.084737	0	0.227526
319	康复路	Kangfulu	1	3	0.619917	0.883997	0.114527	0	0.222065
320	通化门	Tonghuamen	1	3	0.645634	0.920669	0.147327	0	0.359233
321	万寿路	Wanshoulu	1.08132	3	0.626112	0.892832	0.200662	0	0.208978
322	长乐坡	Changlepo	1.01989	3	0.774184	1.10398	0.254772	0	0.19883
323	浐河	Chanhe	1.0151	3	0.64171	0.915074	0.298405	0	0.18851
324	半坡	Banpo	1.01456	3	0.722108	1.02972	0.33482	0	0.178019
325	纺织城	Fangzhicheng	1	3	0.751258	1.07129	0.378488	0	0.167355
326	沣河森林公园	Fenghesenlingongyuan	1.04346	3	0.681096	0.971238	0.627454	0	0
327	北槐	Beihuai	1.0142	3	0.649664	0.926417	0.593704	0	0.0130719
328	上林路	Shanglinlu	1.00776	3	0.821236	1.17108	0.547105	1	0.0259718
329	沣东自贸园	Fengdongzimaoyuan	1	3	0.324174	0.46227	0.484503	1	0.0386997
330	北客站	Beikezhan	1.18608	3	0.0185058	0.0263892	0.381312	0	0
331	北苑	Beiyuan	1.01609	3	0.874592	1.24716	0.324656	0	0.0130719
332	运动公园	Yundonggongyuan	1.00418	3	0.950327	1.35516	0.293807	0	0.0259718
333	行政中心	Xingzhengzhongxin	1.11482	3	0.684228	0.975704	0.257006	0	0.209709
334	凤城五路	Fengchengwulu	1.0276	3	0.871758	1.24312	0.221026	0	0.204893
335	市图书馆	Shitushuguan	1.03245	3	0.883288	1.25956	0.182531	0	0.213923
336	大明宫西	Daminggongxi	1	3	0.906701	1.29295	0.14163	0	0.222953
337	龙首原	Longshouyuan	1.00395	3	0.908478	1.29548	0.100145	0	0.231983
338	安远门	Anyuanmen	1.00285	3	0.778384	1.10997	0.0648056	0	0.241013
339	钟楼	Zhonglou	1.00661	3	0.703388	1.00303	0	0	0.28288
340	永宁门	Yongningmen	1.01435	3	0.692743	0.987846	0.0310195	0	0.281791
341	南稍门	Nanshaomen	1.00226	3	0.652219	0.930059	0.056116	0	0.304595
342	体育场	Tiyuchang	1.0263	3	0.57276	0.816752	0.0818313	0	0.0606868
343	小寨	Xiaozhai	1.03704	3	0.728945	1.03947	0.112494	0	0.223871
344	纬一街	Weiyijie	1	3	0.824539	1.17579	0.145428	0	0.0636395
345	会展中心	Huizhanzhongxin	1.17115	3	0.704764	1.00499	0.192066	0	0.0512556
346	三爻	Sanyao	1.06558	3	0.555497	0.792134	0.240494	0	0.0386997
347	凤栖原	Fengqiyuan	1	3	0.826292	1.17829	0.284895	0	0.0259718
348	航天城	Hangtiancheng	1.01829	3	0.89916	1.2822	0.320951	0	0.0130719
349	韦曲南	Weiqunan	1.01295	3	0.745061	1.06245	0.371971	0	0
350	鱼化寨	Yuhuazhai	1.22559	3	0.592588	0.845026	0.305068	0	0
351	丈八北路	Zhangbabeilu	1.09382	3	0.889639	1.26862	0.231733	0	0.0130719
352	延平门	Yanpingmen	1.14059	3	0.887118	1.26502	0.190802	0	0.0259718
353	科技路	Kejilu	1	3	0.796685	1.13607	0.154099	0	0.21775
354	太白南路	Taibainanlu	1.03069	3	0.925997	1.32047	0.137729	0	0.126935
355	吉祥村	Jixiangcun	1.04179	3	0.742804	1.05923	0.120307	0	0.133729
356	大雁塔	Dayanta	2.05499	3	0.699121	0.996942	0.12171	0	0.232298
357	北池头	Beichitou	1.05983	3	0.854594	1.21864	0.141899	0	0.13499
358	青龙寺	Qinglongsi	1.00672	3	0.578727	0.825261	0.165257	0	0.164201
359	延兴门	Yanxingmen	1.00203	3	0.962286	1.37221	0.154959	0	0.128927
360	咸宁路	Xianninglu	1.00807	3	0.979974	1.39744	0.149742	0	0.129845
361	长乐公园	Changlegongyuan	1.00289	3	0.881476	1.25698	0.145853	0	0.130991
362	胡家庙	Hujiamiao	1.00716	3	0.869602	1.24005	0.155744	0	0.134331
363	石家街	Shijiajie	1	3	0.816892	1.16488	0.17578	0	0.122979
364	辛家庙	Xinjiamiao	1.01573	3	0.883261	1.25952	0.204525	0	0.111455
365	广泰门	Guangtaimen	1.01474	3	0.890969	1.27052	0.258089	0	0.0997592
366	桃花潭	Taohuatan	1	3	0.599331	0.854641	0.309184	0	0.0878913
367	浐灞中心	Chanbazhongxin	1.00212	3	0.46198	0.65878	0.353535	0	0.0758514
368	香湖湾	Xianghuwan	1.2077	3	0.400492	0.571098	0.392765	0	0.0636395
369	务庄	Wuzhuang	1.0655	3	0.394353	0.562344	0.411523	0	0.0512556
370	国际港务区	Guojigangwuqu	1.08379	3	0.471727	0.672679	0.430196	0	0.0386997
371	双寨	Shuangzhai	1.20609	3	0.286398	0.408402	0.461782	0	0.0259718
372	新筑	Xinzhu	1.09288	3	0.669193	0.954265	0.492267	0	0.0130719
373	保税区	Baoshuiqu	1.04417	3	0.639055	0.911287	0.527426	0	0
374	航天新城	Hangtianxincheng	1	3	0	0	0.419985	1	0
375	航天东路	Hangtiandonglu	1.0137	3	0.412901	0.588793	0.39983	0	0.0130719
376	神舟大道	Shenzhoudadao	1	3	0.308289	0.439618	0.386597	0	0.0259718
377	东长安街	Dongchanganjie	1	3	0.65254	0.930517	0.342642	0	0.0386997
378	飞天路	Feitianlu	1	3	0.861773	1.22888	0.317673	0	0.0512556
379	航天大道	Hangtiandadao	1.01241	3	0.839732	1.19745	0.291868	0	0.0636395
380	金滹沱	Jinhutuo	1.07867	3	0.919232	1.31082	0.262419	0	0.0758514
381	曲江池西	Qujiangchixi	1.04643	3	0.94059	1.34127	0.211873	0	0.0878913
382	大唐芙蓉园	Datangfurongyuan	1.65043	3	0.441112	0.629023	0.170581	0	0.0997592
383	西安科技大学	Xiankejidaxue	1.21773	3	0.821791	1.17187	0.0938628	0	0.0400757
384	建筑科技大学·李家村	Jianzhukejidaxue·lijiacun	1.02842	3	0.780291	1.11269	0.0705105	0	0.0860136
385	和平门	Hepingmen	1.00061	3	0.729072	1.03965	0.0537284	0	0.0749484
386	大差市	Dachashi	1	3	0.779213	1.11115	0.0441726	0	0.0759804
387	含元殿	Hanyuandian	1.01889	3	0.527768	0.752593	0.112876	0	0.0592965
388	大明宫	Daminggong	1.03421	3	0.615649	0.877912	0.136751	0	0.0502666
389	大明宫北	Daminggongbei	1.02552	3	0.836263	1.1925	0.16913	0	0.0412367
390	余家寨	Yujiazhai	1.05407	3	0.900791	1.28452	0.199856	0	0.0322067
391	百花村	Baihuacun	1.03232	3	0.86869	1.23875	0.223547	0	0.0231768
392	常青路	Changqinglu	1.04529	3	0.865948	1.23484	0.251084	0	0.0141469
393	市中医医院	Shizhongyiyiyuan	1	3	0.880174	1.25512	0.260446	0	0.0105779
394	文景路	Wenjinglu	1.00227	3	0.767806	1.09489	0.258939	0	0.156519
395	凤城九路	Fengchengjiulu	1.00428	3	0.952944	1.35889	0.287285	0	0.145511
396	凤城十二路	Fengchengshierlu	1	3	0.611464	0.871943	0.319494	0	0.134331
397	元朔路	Yuanshuolu	1.04243	3	0.574252	0.818879	0.345329	0	0.122979
398	北客站(北广场)	Beikezhan(beiguangchang)	1.14677	3	0.0198157	0.028257	0.381411	0	0
399	马腾空	Matengkong	1.05453	3	0.257452	0.367124	0.271901	0	0
400	黄渠头	Huangqutou	1.06012	3	0.782647	1.11605	0.243582	0	0.0130719
401	理工大曲江校区	Ligongdaqujiangxiaoqu	1	3	0.936901	1.33601	0.207107	0	0.0259718
402	雁翔路北口	Yanxianglubeikou	1.01589	3	0.802712	1.14466	0.140991	0	0.0223742
403	太乙路	Taiyilu	1.15585	3	0.887264	1.26523	0.0956702	0	0.0255131
404	文艺路	Wenyilu	1.0015	3	0.796613	1.13596	0.059018	0	0.0160532
405	省人民医院·黄雁村	Shengrenminyiyuan·huangyancun	1.00045	3	0.849211	1.21097	0.0671619	0	0.232198
406	边家村	Bianjiacun	1.0139	3	0.813133	1.15952	0.0881755	0	0.225404
407	西北工业大学	Xibeigongyedaxue	1.00553	3	0.791305	1.1284	0.122924	0	0.290162
408	丰庆公园	Fengqinggongyuan	1	3	0.829547	1.18293	0.145434	0	0.208978
409	金光门	Jinguangmen	1	3	0.908087	1.29493	0.176895	0	0.19883
410	汉城南路	Hanchengnanlu	1.03213	3	0.92231	1.31521	0.226027	0	0.18851
411	西窑头	Xiyaotou	1.00584	3	0.504473	0.719374	0.285824	0	0.178019
412	石桥立交	Shiqiaolijiao	1.0074	3	0.530746	0.75684	0.3418	0	0.167355
413	阿房宫南	Epanggongnan	1.03135	3	0.60589	0.863994	0.369556	0	0.156519
414	王寺	Wangsi	1.00491	3	0.221501	0.315859	0.431025	0	0.145511
415	斗门	Doumen	1.15621	3	0.0784253	0.111834	0.476762	0	0.134331
416	复兴大道南	Fuxingdadaonan	1.16957	3	0.726614	1.03615	0.538328	0	0.122979
417	镐京	Haojing	1.08734	3	0.500903	0.714285	0.572708	1	0.111455
418	欢乐谷	Huanlegu	1.25391	3	0.169422	0.241594	0.602409	0	0.0997592
419	文教园	Wenjiaoyuan	1.11116	3	0.155074	0.221135	0.670429	0	0.0878913
420	高桥	Gaoqiao	1.06125	3	0.123496	0.176104	0.700072	1	0.0758514
421	东马坊	Dongmafang	1.10484	3	0.218204	0.311157	0.720476	1	0.0636395
422	沣西文化公园	Fengxiwenhuagongyuan	1.04862	3	0.064756	0.0923415	0.751057	0	0.0512556
423	钓台	Diaotai	1.1214	3	0.0116514	0.0166148	0.783906	0	0.0386997
424	翱翔小镇	Aoxiangxiaozhen	1.06583	3	0.339044	0.483474	0.815523	0	0.0259718
425	创新港东	Chuangxingangdong	1.03921	3	0.629647	0.897872	0.855864	0	0.0130719
426	创新港	Chuangxingang	1.05868	3	0.395468	0.563934	0.883986	1	0
427	西安国际医学中心	Xianguojiyixuezhongxin	1	3	0.0113521	0.0161879	0.48532	0	0
428	仁村	Rencun	1.08553	3	0.263813	0.376195	0.459566	0	0.0130719
429	郭杜西	Guoduxi	1.00866	3	0.438554	0.625374	0.434393	0	0.0259718
430	西部大道（西太路口）	Xibudadao（xitailukou）	1	3	0.480052	0.68455	0.412271	0	0.0386997
431	造字台	Zaozitai	1	3	0.612914	0.874011	0.390517	0	0.0512556
432	丈八六路	Zhangbaliulu	1	3	0.648376	0.92458	0.341124	0	0.0636395
433	丈八四路	Zhangbasilu	1.04024	3	0.81866	1.1674	0.308797	0	0.0758514
434	丈八一路	Zhangbayilu	1.0537	3	0.648193	0.924318	0.278218	0	0.0878913
435	省体育馆	Shengtiyuguan	1.00134	3	0.398938	0.568882	0.246529	0	0.0997592
436	木塔寺	Mutasi	1.01374	3	0.801996	1.14364	0.221112	0	0.111455
437	甘家寨	Ganjiazhai	1.09537	3	0.902493	1.28695	0.181268	0	0.122979
438	香王	Xiangwang	1.23751	3	0.443887	0.63298	0.459779	1	0.156519
439	灞柳二路	Baliuerlu	1	3	0.67997	0.969632	0.517144	1	0.145511
440	田王	Tianwang	1.0198	3	0.748913	1.06794	0.535566	0	0.134331
441	洪庆	Hongqing	1.02106	3	0.608874	0.86825	0.554739	1	0.122979
442	紫霞三路	Zixiasanlu	1.21373	3	0.414277	0.590756	0.617743	1	0.111455
443	凤凰池	Fenghuangchi	1.28052	3	0.403471	0.575346	0.681009	1	0.0997592
444	鹦鹉寺公园	Yingwusigongyuan	1.03146	3	0.737147	1.05117	0.743881	1	0.0878913
445	芷阳广场	Zhiyangguangchang	1.0843	3	0.93502	1.33333	0.791776	0	0.0758514
446	西工程大·西科大	Xigongchengda·xikeda	1.0129	3	0.816481	1.1643	0.828993	1	0.0636395
447	西花园	Xihuayuan	1.07698	3	0.860243	1.2267	0.862908	0	0.0512556
448	华清池	Huaqingchi	1.06666	3	0.68603	0.978274	0.891028	0	0.0386997
449	东三岔	Dongsancha	1.00675	3	0.86901	1.2392	0.934267	0	0.0259718
450	银桥大道	Yinqiaodadao	1.06931	3	0.907682	1.29435	0.963745	0	0.0130719
451	秦陵西	Qinlingxi	1.02134	3	0.455624	0.649717	1	1	0
452	机场西（T1、T2、T3）	Jichangxi（t1、t2、t3）	1.17077	3	0.0269582	0.0384422	0.815522	0	0
453	空港新城	Konggangxincheng	1.366	3	0.024102	0.0343692	0.711685	0	0.0259718
454	艺术中心	Yishuzhongxin	1.00226	3	0.223318	0.31845	0.685065	0	0.0386997
455	摆旗寨	Baiqizhai	1.24198	3	0.202561	0.288851	0.624328	1	0.0512556
456	长陵	Zhangling	1.04352	3	0.71261	1.01618	0.55294	1	0.0636395
457	秦汉新城	Qinhanxincheng	1.07475	3	0.548089	0.78157	0.537097	1	0.0758514
458	秦宫	Qingong	1.18526	3	0.211165	0.301119	0.520799	1	0.0878913
459	渭河南	Weihenan	1.00748	3	0.228085	0.325248	0.428775	1	0.0997592
460	后卫寨	Houweizhai	1.06607	4	0.632077	0.901337	0.427728	0	0.0512556
461	三桥	Sanqiao	1.04358	4	0.73798	1.05235	0.362564	0	0.0636395
462	皂河	Zaohe	1.05264	4	0.848475	1.20992	0.297457	0	0.0758514
463	枣园	Zaoyuan	1.04143	4	0.581303	0.828934	0.262688	0	0.0878913
464	汉城路	Hanchenglu	1.00496	4	0.691891	0.986631	0.22402	0	0.0997592
465	开远门	Kaiyuanmen	1.00446	4	0.726327	1.03574	0.165779	0	0.111455
466	劳动路	Laodonglu	1.00147	4	0.804154	1.14672	0.114016	0	0.122979
467	玉祥门	Yuxiangmen	1.00084	4	0.541368	0.771988	0.0816611	0	0.134331
468	洒金桥	Sajinqiao	1.00042	4	0.916892	1.30748	0.0472414	0	0.145511
469	北大街	Beidajie	1.05774	4	0.700418	0.998791	0.0286202	0	0.485652
470	五路口	Wulukou	1.00613	4	0.489657	0.698247	0.0537585	0	0.331112
471	朝阳门	Zhaoyangmen	1.00447	4	0.673916	0.960999	0.084737	0	0.227526
472	康复路	Kangfulu	2.39819	4	0.619917	0.883997	0.114527	0	0.222065
473	通化门	Tonghuamen	1	4	0.645634	0.920669	0.147327	0	0.359233
474	万寿路	Wanshoulu	1.00148	4	0.626112	0.892832	0.200662	0	0.208978
475	长乐坡	Changlepo	1.02014	4	0.774184	1.10398	0.254772	0	0.19883
476	浐河	Chanhe	1.00084	4	0.64171	0.915074	0.298405	0	0.18851
477	半坡	Banpo	1.0429	4	0.722108	1.02972	0.33482	0	0.178019
478	纺织城	Fangzhicheng	1.00439	4	0.751258	1.07129	0.378488	0	0.167355
479	沣河森林公园	Fenghesenlingongyuan	1.05748	4	0.681096	0.971238	0.627454	0	0
480	北槐	Beihuai	1.01336	4	0.649664	0.926417	0.593704	0	0.0130719
481	上林路	Shanglinlu	1.0942	4	0.821236	1.17108	0.547105	1	0.0259718
482	沣东自贸园	Fengdongzimaoyuan	1.13015	4	0.324174	0.46227	0.484503	1	0.0386997
483	北客站	Beikezhan	1.16064	4	0.0185058	0.0263892	0.381312	0	0
484	北苑	Beiyuan	1.01836	4	0.874592	1.24716	0.324656	0	0.0130719
485	运动公园	Yundonggongyuan	1.00055	4	0.950327	1.35516	0.293807	0	0.0259718
486	行政中心	Xingzhengzhongxin	1	4	0.684228	0.975704	0.257006	0	0.209709
487	凤城五路	Fengchengwulu	1.00044	4	0.871758	1.24312	0.221026	0	0.204893
488	市图书馆	Shitushuguan	1.00551	4	0.883288	1.25956	0.182531	0	0.213923
489	大明宫西	Daminggongxi	1.00342	4	0.906701	1.29295	0.14163	0	0.222953
490	龙首原	Longshouyuan	1.01418	4	0.908478	1.29548	0.100145	0	0.231983
491	安远门	Anyuanmen	1.00394	4	0.778384	1.10997	0.0648056	0	0.241013
492	钟楼	Zhonglou	1.02764	4	0.703388	1.00303	0	0	0.28288
493	永宁门	Yongningmen	1.00526	4	0.692743	0.987846	0.0310195	0	0.281791
494	南稍门	Nanshaomen	1.00238	4	0.652219	0.930059	0.056116	0	0.304595
495	体育场	Tiyuchang	1	4	0.57276	0.816752	0.0818313	0	0.0606868
496	小寨	Xiaozhai	1.00767	4	0.728945	1.03947	0.112494	0	0.223871
497	纬一街	Weiyijie	1.01093	4	0.824539	1.17579	0.145428	0	0.0636395
498	会展中心	Huizhanzhongxin	1.02092	4	0.704764	1.00499	0.192066	0	0.0512556
499	三爻	Sanyao	1.00141	4	0.555497	0.792134	0.240494	0	0.0386997
500	凤栖原	Fengqiyuan	1.08842	4	0.826292	1.17829	0.284895	0	0.0259718
501	航天城	Hangtiancheng	1.05735	4	0.89916	1.2822	0.320951	0	0.0130719
502	韦曲南	Weiqunan	1.02862	4	0.745061	1.06245	0.371971	0	0
503	鱼化寨	Yuhuazhai	1.05501	4	0.592588	0.845026	0.305068	0	0
504	丈八北路	Zhangbabeilu	1.07716	4	0.889639	1.26862	0.231733	0	0.0130719
505	延平门	Yanpingmen	1.00301	4	0.887118	1.26502	0.190802	0	0.0259718
506	科技路	Kejilu	1	4	0.796685	1.13607	0.154099	0	0.21775
507	太白南路	Taibainanlu	1.02966	4	0.925997	1.32047	0.137729	0	0.126935
508	吉祥村	Jixiangcun	1.01324	4	0.742804	1.05923	0.120307	0	0.133729
509	大雁塔	Dayanta	1.09232	4	0.699121	0.996942	0.12171	0	0.232298
510	北池头	Beichitou	1	4	0.854594	1.21864	0.141899	0	0.13499
511	青龙寺	Qinglongsi	1	4	0.578727	0.825261	0.165257	0	0.164201
512	延兴门	Yanxingmen	1	4	0.962286	1.37221	0.154959	0	0.128927
513	咸宁路	Xianninglu	1.00201	4	0.979974	1.39744	0.149742	0	0.129845
514	长乐公园	Changlegongyuan	1.00148	4	0.881476	1.25698	0.145853	0	0.130991
515	胡家庙	Hujiamiao	1.02202	4	0.869602	1.24005	0.155744	0	0.134331
516	石家街	Shijiajie	1.01491	4	0.816892	1.16488	0.17578	0	0.122979
517	辛家庙	Xinjiamiao	1.01184	4	0.883261	1.25952	0.204525	0	0.111455
518	广泰门	Guangtaimen	1.11029	4	0.890969	1.27052	0.258089	0	0.0997592
519	桃花潭	Taohuatan	1.0337	4	0.599331	0.854641	0.309184	0	0.0878913
520	浐灞中心	Chanbazhongxin	1.04005	4	0.46198	0.65878	0.353535	0	0.0758514
521	香湖湾	Xianghuwan	1.07562	4	0.400492	0.571098	0.392765	0	0.0636395
522	务庄	Wuzhuang	1.0924	4	0.394353	0.562344	0.411523	0	0.0512556
523	国际港务区	Guojigangwuqu	1.02511	4	0.471727	0.672679	0.430196	0	0.0386997
524	双寨	Shuangzhai	1.06036	4	0.286398	0.408402	0.461782	0	0.0259718
525	新筑	Xinzhu	1.11743	4	0.669193	0.954265	0.492267	0	0.0130719
526	保税区	Baoshuiqu	1.04797	4	0.639055	0.911287	0.527426	0	0
527	航天新城	Hangtianxincheng	1.73928	4	0	0	0.419985	1	0
528	航天东路	Hangtiandonglu	1.49418	4	0.412901	0.588793	0.39983	0	0.0130719
529	神舟大道	Shenzhoudadao	1.11868	4	0.308289	0.439618	0.386597	0	0.0259718
530	东长安街	Dongchanganjie	1.00126	4	0.65254	0.930517	0.342642	0	0.0386997
531	飞天路	Feitianlu	1	4	0.861773	1.22888	0.317673	0	0.0512556
532	航天大道	Hangtiandadao	1	4	0.839732	1.19745	0.291868	0	0.0636395
533	金滹沱	Jinhutuo	1.00051	4	0.919232	1.31082	0.262419	0	0.0758514
534	曲江池西	Qujiangchixi	1	4	0.94059	1.34127	0.211873	0	0.0878913
535	大唐芙蓉园	Datangfurongyuan	1.00398	4	0.441112	0.629023	0.170581	0	0.0997592
536	西安科技大学	Xiankejidaxue	1	4	0.821791	1.17187	0.0938628	0	0.0400757
537	建筑科技大学·李家村	Jianzhukejidaxue·lijiacun	1	4	0.780291	1.11269	0.0705105	0	0.0860136
538	和平门	Hepingmen	1	4	0.729072	1.03965	0.0537284	0	0.0749484
539	大差市	Dachashi	1.0066	4	0.779213	1.11115	0.0441726	0	0.0759804
540	含元殿	Hanyuandian	1.01429	4	0.527768	0.752593	0.112876	0	0.0592965
541	大明宫	Daminggong	1.00071	4	0.615649	0.877912	0.136751	0	0.0502666
542	大明宫北	Daminggongbei	1.00015	4	0.836263	1.1925	0.16913	0	0.0412367
543	余家寨	Yujiazhai	1.01546	4	0.900791	1.28452	0.199856	0	0.0322067
544	百花村	Baihuacun	1.03084	4	0.86869	1.23875	0.223547	0	0.0231768
545	常青路	Changqinglu	1.0227	4	0.865948	1.23484	0.251084	0	0.0141469
546	市中医医院	Shizhongyiyiyuan	1.00674	4	0.880174	1.25512	0.260446	0	0.0105779
547	文景路	Wenjinglu	1.00725	4	0.767806	1.09489	0.258939	0	0.156519
548	凤城九路	Fengchengjiulu	1.00032	4	0.952944	1.35889	0.287285	0	0.145511
549	凤城十二路	Fengchengshierlu	1.01346	4	0.611464	0.871943	0.319494	0	0.134331
550	元朔路	Yuanshuolu	1.01237	4	0.574252	0.818879	0.345329	0	0.122979
551	北客站(北广场)	Beikezhan(beiguangchang)	1.16833	4	0.0198157	0.028257	0.38151	0	0
552	马腾空	Matengkong	1.06204	4	0.257452	0.367124	0.271901	0	0
553	黄渠头	Huangqutou	1.01527	4	0.782647	1.11605	0.243582	0	0.0130719
554	理工大曲江校区	Ligongdaqujiangxiaoqu	1.00277	4	0.936901	1.33601	0.207107	0	0.0259718
555	雁翔路北口	Yanxianglubeikou	1	4	0.802712	1.14466	0.140991	0	0.0223742
556	太乙路	Taiyilu	1	4	0.887264	1.26523	0.0956702	0	0.0255131
557	文艺路	Wenyilu	1.00102	4	0.796613	1.13596	0.059018	0	0.0160532
558	省人民医院·黄雁村	Shengrenminyiyuan·huangyancun	1	4	0.849211	1.21097	0.0671619	0	0.232198
559	边家村	Bianjiacun	1	4	0.813133	1.15952	0.0881755	0	0.225404
560	西北工业大学	Xibeigongyedaxue	1	4	0.791305	1.1284	0.122924	0	0.290162
561	丰庆公园	Fengqinggongyuan	1.00047	4	0.829547	1.18293	0.145434	0	0.208978
562	金光门	Jinguangmen	1.0334	4	0.908087	1.29493	0.176895	0	0.19883
563	汉城南路	Hanchengnanlu	1.03622	4	0.92231	1.31521	0.226027	0	0.18851
564	西窑头	Xiyaotou	1.10649	4	0.504473	0.719374	0.285824	0	0.178019
565	石桥立交	Shiqiaolijiao	1.11518	4	0.530746	0.75684	0.3418	0	0.167355
566	阿房宫南	Epanggongnan	1.10097	4	0.60589	0.863994	0.369556	0	0.156519
567	王寺	Wangsi	1.03732	4	0.221501	0.315859	0.431025	0	0.145511
568	斗门	Doumen	1.07922	4	0.0784253	0.111834	0.476762	0	0.134331
569	复兴大道南	Fuxingdadaonan	1.19205	4	0.726614	1.03615	0.538328	0	0.122979
570	镐京	Haojing	1.42629	4	0.500903	0.714285	0.572708	1	0.111455
571	欢乐谷	Huanlegu	1.1956	4	0.169422	0.241594	0.602409	0	0.0997592
572	文教园	Wenjiaoyuan	1.19711	4	0.155074	0.221135	0.670429	0	0.0878913
573	高桥	Gaoqiao	1.2095	4	0.123496	0.176104	0.700072	1	0.0758514
574	东马坊	Dongmafang	1.27625	4	0.218204	0.311157	0.720476	1	0.0636395
575	沣西文化公园	Fengxiwenhuagongyuan	1.08849	4	0.064756	0.0923415	0.751057	0	0.0512556
576	钓台	Diaotai	1.2163	4	0.0116514	0.0166148	0.783906	0	0.0386997
577	翱翔小镇	Aoxiangxiaozhen	1.20805	4	0.339044	0.483474	0.815523	0	0.0259718
578	创新港东	Chuangxingangdong	1.26295	4	0.629647	0.897872	0.855864	0	0.0130719
579	创新港	Chuangxingang	1.26055	4	0.395468	0.563934	0.883986	1	0
580	西安国际医学中心	Xianguojiyixuezhongxin	1.04217	4	0.0113521	0.0161879	0.48532	0	0
581	仁村	Rencun	1.0701	4	0.263813	0.376195	0.459566	0	0.0130719
582	郭杜西	Guoduxi	1.0588	4	0.438554	0.625374	0.434393	0	0.0259718
583	西部大道（西太路口）	Xibudadao（xitailukou）	1.033	4	0.480052	0.68455	0.412271	0	0.0386997
584	造字台	Zaozitai	1.09671	4	0.612914	0.874011	0.390517	0	0.0512556
585	丈八六路	Zhangbaliulu	1.03183	4	0.648376	0.92458	0.341124	0	0.0636395
586	丈八四路	Zhangbasilu	1	4	0.81866	1.1674	0.308797	0	0.0758514
587	丈八一路	Zhangbayilu	1.15995	4	0.648193	0.924318	0.278218	0	0.0878913
588	省体育馆	Shengtiyuguan	1.00184	4	0.398938	0.568882	0.246529	0	0.0997592
589	木塔寺	Mutasi	1.00169	4	0.801996	1.14364	0.221112	0	0.111455
590	甘家寨	Ganjiazhai	1.00301	4	0.902493	1.28695	0.181268	0	0.122979
591	香王	Xiangwang	1.01399	4	0.443887	0.63298	0.459779	1	0.156519
592	灞柳二路	Baliuerlu	1.00803	4	0.67997	0.969632	0.517144	1	0.145511
593	田王	Tianwang	1.06519	4	0.748913	1.06794	0.535566	0	0.134331
594	洪庆	Hongqing	1.00369	4	0.608874	0.86825	0.554739	1	0.122979
595	紫霞三路	Zixiasanlu	1.00993	4	0.414277	0.590756	0.617743	1	0.111455
596	凤凰池	Fenghuangchi	1.04177	4	0.403471	0.575346	0.681009	1	0.0997592
597	鹦鹉寺公园	Yingwusigongyuan	1.09726	4	0.737147	1.05117	0.743881	1	0.0878913
598	芷阳广场	Zhiyangguangchang	1.055	4	0.93502	1.33333	0.791776	0	0.0758514
599	西工程大·西科大	Xigongchengda·xikeda	1.09154	4	0.816481	1.1643	0.828993	1	0.0636395
600	西花园	Xihuayuan	1.10175	4	0.860243	1.2267	0.862908	0	0.0512556
601	华清池	Huaqingchi	1.1756	4	0.68603	0.978274	0.891028	0	0.0386997
602	东三岔	Dongsancha	1.06885	4	0.86901	1.2392	0.934267	0	0.0259718
603	银桥大道	Yinqiaodadao	1.12999	4	0.907682	1.29435	0.963745	0	0.0130719
604	秦陵西	Qinlingxi	1.02122	4	0.455624	0.649717	1	1	0
605	机场西（T1、T2、T3）	Jichangxi（t1、t2、t3）	1.27057	4	0.0269582	0.0384422	0.815522	0	0
606	空港新城	Konggangxincheng	1.94602	4	0.024102	0.0343692	0.711685	0	0.0259718
607	艺术中心	Yishuzhongxin	1.84409	4	0.223318	0.31845	0.685065	0	0.0386997
608	摆旗寨	Baiqizhai	1.32823	4	0.202561	0.288851	0.624328	1	0.0512556
609	长陵	Zhangling	1.12577	4	0.71261	1.01618	0.55294	1	0.0636395
610	秦汉新城	Qinhanxincheng	1.22665	4	0.548089	0.78157	0.537097	1	0.0758514
611	秦宫	Qingong	1.5262	4	0.211165	0.301119	0.520799	1	0.0878913
612	渭河南	Weihenan	1.18847	4	0.228085	0.325248	0.428775	1	0.0997592
